# Supplementary material for: Anti-apoptotic genes and non-coding RNAs are potential outcome predictors for ulcerative colitis
Source: Funct Integr Genomics. 2023 May 18;23(2):165. doi: 10.1007/s10142-023-01099-9 (PMC10195737; doi:10.1007/s10142-023-01099-9)
Supplement: Supplementary file 5 — Table S3: All 287 genes from the Cox model on gene expression level. (XLSX 42 kb) [file 10142_2023_1099_MOESM5_ESM.xlsx]

## Sheet: Sheet1
Table S3: All 287 genes from the Cox model on gene level.
Mean read counts for each group are shown in UC active (UC), remission without relapsing (RM), remission with relapsing (RL) and Control (NN).
ENSEMBL_ID	NN	RM	RL	UC	gene_name	gene_type	cox_pval	influence
ENSG00000134240	13.4219	12.8117	11.5703	8.54426	HMGCS2	protein_coding	0.00822752	0.364414
ENSG00000270672	2.31004	6.39402	3.02821	2.29259	MTRNR2L6	protein_coding	0.00242859	0.269885
ENSG00000255823	7.8869	11.7152	7.58747	7.72629	MTRNR2L8	protein_coding	0.00293546	0.252418
ENSG00000167080	10.9372	10.0115	8.53665	8.90155	B4GALNT2	protein_coding	0.00906561	0.243061
ENSG00000137968	6.62786	8.58469	5.96996	4.83577	SLC44A5	protein_coding	0.00796749	0.203233
ENSG00000269028	9.81009	12.3011	9.40486	9.13372	MTRNR2L12	protein_coding	0.00217667	0.181761
ENSG00000065325	8.58457	8.44548	7.76129	6.10098	GLP2R	protein_coding	0.00335167	0.180459
ENSG00000259030	5.68008	5.25258	4.23449	4.37327	FPGT-TNNI3K	protein_coding	0.00495199	0.149734
ENSG00000154217	7.99854	8.43454	9.1043	9.43641	PITPNC1	protein_coding	0.00260284	0.137954
ENSG00000256222	4.76168	6.66745	4.76769	4.23661	MTRNR2L3	protein_coding	0.00486725	0.135146
ENSG00000178031	9.55688	9.31519	8.86757	7.94449	ADAMTSL1	protein_coding	0.00775961	0.124476
ENSG00000197415	6.03171	5.93827	4.5494	5.42196	VEPH1	protein_coding	0.00490189	0.114164
ENSG00000136840	8.36473	9.11248	9.54078	9.08166	ST6GALNAC4	protein_coding	0.009675	0.110247
ENSG00000090520	9.31655	9.63009	10.2676	10.3148	DNAJB11	protein_coding	0.00870279	0.105899
ENSG00000005469	9.35988	8.98836	8.36849	8.46613	CROT	protein_coding	0.00186326	0.10301
ENSG00000165171	5.8492	5.71964	4.7466	5.07276	METTL27	protein_coding	0.00829441	0.102211
ENSG00000132382	8.69138	9.14222	9.68904	9.50049	MYBBP1A	protein_coding	0.00249761	0.0998299
ENSG00000198125	6.65744	7.65778	6.46297	5.78657	MB	protein_coding	0.00520875	0.0971602
ENSG00000167460	12.4622	12.8478	13.3882	13.2742	TPM4	protein_coding	0.00929819	0.0953745
ENSG00000151746	7.43876	7.60857	7.98838	8.60877	BICD1	protein_coding	0.00697658	0.0930568
ENSG00000007062	11.2197	11.3242	10.1959	10.5795	PROM1	protein_coding	0.00456889	0.0918479
ENSG00000174038	4.73353	4.9239	5.4559	5.69307	C9orf131	protein_coding	0.00955135	0.0910856
ENSG00000104524	6.74183	7.2343	7.69104	7.38843	PYCR3	protein_coding	0.00315086	0.0898879
ENSG00000261236	8.24675	8.7172	9.16165	8.8358	BOP1	protein_coding	0.00701513	0.0849447
ENSG00000084774	9.27308	9.79907	10.0654	9.97323	CAD	protein_coding	0.00949403	0.0846471
ENSG00000100228	5.14405	5.32821	5.94581	5.87805	RAB36	protein_coding	0.00636679	0.0833888
ENSG00000185008	5.83292	6.72337	5.90714	7.02349	ROBO2	protein_coding	0.00935119	0.07838
ENSG00000185163	7.56374	8.01806	8.36234	8.14017	DDX51	protein_coding	0.00888229	0.07786
ENSG00000182771	5.59094	5.64579	4.87388	4.9718	GRID1	protein_coding	0.00478236	0.073585
ENSG00000164077	7.23586	7.66918	8.11913	7.58209	MON1A	protein_coding	0.00467105	0.0713066
ENSG00000141994	7.51942	7.90879	8.30896	7.98153	DUS3L	protein_coding	0.00611435	0.0708282
ENSG00000070814	9.30945	9.65742	9.9928	9.85383	TCOF1	protein_coding	0.005705	0.0684079
ENSG00000197540	3.99193	4.59217	3.88578	5.33356	GZMM	protein_coding	0.00630262	0.0683089
ENSG00000174791	6.53643	7.03411	7.52092	6.62121	RIN1	protein_coding	0.00142517	0.0671111
ENSG00000188976	9.34243	9.71506	10.0625	9.80631	NOC2L	protein_coding	0.00771704	0.0669092
ENSG00000269404	9.19153	9.53635	8.89235	8.42963	SPIB	protein_coding	0.00673179	0.0665321
ENSG00000077157	11.8934	12.1802	12.6061	12.3804	PPP1R12B	protein_coding	0.00286317	0.0663687
ENSG00000179115	8.80849	9.06362	9.55865	9.23373	FARSA	protein_coding	0.00326586	0.0649631
ENSG00000177951	8.78716	9.47917	9.31113	9.20934	BET1L	protein_coding	0.00691453	0.0646474
ENSG00000121691	11.4887	11.4211	10.9079	10.8816	CAT	protein_coding	0.00802555	0.0645672
ENSG00000049759	12.6512	12.7308	12.355	11.7991	NEDD4L	protein_coding	0.00104668	0.0644808
ENSG00000254093	6.19193	6.4578	6.89756	6.62517	PINX1	protein_coding	0.00338585	0.0630638
ENSG00000160789	11.9196	12.3971	12.803	12.0205	LMNA	protein_coding	0.00930628	0.0621704
ENSG00000177679	4.01419	4.11248	4.75517	4.35882	SRRM3	protein_coding	0.00767035	0.059234
ENSG00000066933	11.5229	11.2464	11.0117	10.9572	MYO9A	protein_coding	0.00860303	0.0592138
ENSG00000227057	8.73566	9.00623	9.37267	9.16495	WDR46	protein_coding	0.00181433	0.059202
ENSG00000087269	8.70038	8.90578	9.3704	9.10715	NOP14	protein_coding	0.00216074	0.059161
ENSG00000277161	7.18409	7.45216	7.85078	7.54156	PIGW	protein_coding	0.00974108	0.0572562
ENSG00000181817	6.69904	6.8293	7.19881	7.2538	LSM10	protein_coding	0.00731294	0.0571727
ENSG00000129351	11.1349	11.4755	11.6889	11.5882	ILF3	protein_coding	0.00417154	0.0569872
ENSG00000007402	6.46361	7.30654	6.59683	6.37973	CACNA2D2	protein_coding	0.00147509	0.0564413
ENSG00000198482	9.85564	9.73685	9.47363	9.20376	ZNF808	protein_coding	0.00651287	0.0559225
ENSG00000219545	8.95974	8.70541	8.31738	8.60099	UMAD1	protein_coding	0.00127872	0.055809
ENSG00000159131	10.1527	10.4267	10.7178	10.5854	GART	protein_coding	0.00684799	0.0555239
ENSG00000119681	8.08661	8.42284	7.64833	9.56951	LTBP2	protein_coding	0.00766098	0.0552719
ENSG00000196365	9.47591	9.76021	10.0332	9.89536	LONP1	protein_coding	0.00296627	0.0546069
ENSG00000249242	6.88356	6.71039	5.93033	6.87843	TMEM150C	protein_coding	0.00968219	0.0542008
ENSG00000100485	11.4108	11.1843	10.9155	10.9213	SOS2	protein_coding	0.000651647	0.0540041
ENSG00000103353	9.45997	9.71649	9.91541	9.97136	UBFD1	protein_coding	0.00518961	0.0532399
ENSG00000213523	8.81272	9.17588	9.43272	9.09302	SRA1	protein_coding	0.00496442	0.0530828
ENSG00000080824	13.3068	13.2844	13.943	13.621	HSP90AA1	protein_coding	0.00713291	0.0520843
ENSG00000100147	6.94766	6.91135	7.32666	7.46374	CCDC134	protein_coding	0.00227457	0.0494578
ENSG00000204406	10.5848	10.2305	10.0073	10.343	MBD5	protein_coding	0.00623303	0.0490334
ENSG00000197442	10.4282	10.5919	10.949	10.8016	MAP3K5	protein_coding	0.00764809	0.0489437
ENSG00000153944	10.6685	10.8305	11.08	11.1481	MSI2	protein_coding	0.00133381	0.0484354
ENSG00000153989	9.38765	9.31374	9.68794	9.94184	NUS1	protein_coding	0.00393275	0.0479779
ENSG00000161920	6.64245	7.33285	6.91163	6.61748	MED11	protein_coding	0.00911377	0.04767
ENSG00000132517	4.67505	5.05794	4.0373	4.58066	SLC52A1	protein_coding	0.0064415	0.0475056
ENSG00000141376	9.40173	9.18641	8.86949	9.08648	BCAS3	protein_coding	0.00755345	0.0471866
ENSG00000143858	6.71149	6.90308	7.39486	6.85721	SYT2	protein_coding	0.0085741	0.0467513
ENSG00000115053	12.4437	12.3116	12.8936	12.8157	NCL	protein_coding	0.00517458	0.0467159
ENSG00000118894	6.45881	6.67532	7.07027	6.66408	EEF2KMT	protein_coding	0.00716264	0.0461488
ENSG00000167733	4.24478	4.54097	3.7697	3.99368	HSD11B1L	protein_coding	0.00223502	0.0455125
ENSG00000183569	5.26412	5.18392	5.85099	5.49429	SERHL2	protein_coding	0.00568071	0.0452966
ENSG00000159917	8.25159	8.14915	7.82081	7.85148	ZNF235	protein_coding	0.00466942	0.0451141
ENSG00000118363	9.20018	9.14612	9.42541	9.77091	SPCS2	protein_coding	0.00599687	0.0446066
ENSG00000138829	8.84183	9.09794	8.26462	8.68006	FBN2	protein_coding	0.00468363	0.0443654
ENSG00000172005	4.55568	5.27734	4.46283	5.01107	MAL	protein_coding	0.00329991	0.0440928
ENSG00000100567	10.3339	10.3744	10.6195	10.8581	PSMA3	protein_coding	0.00857199	0.0440516
ENSG00000108010	9.52312	9.72422	10.0524	9.77967	GLRX3	protein_coding	0.00957321	0.0439608
ENSG00000068654	10.11	10.3713	10.688	10.2814	POLR1A	protein_coding	0.00762232	0.0436953
ENSG00000060138	10.3934	10.5514	10.8231	10.7551	YBX3	protein_coding	0.00848592	0.0433074
ENSG00000184787	10.1562	10.3547	10.6079	10.4784	UBE2G2	protein_coding	0.00286218	0.0429402
ENSG00000177383	8.55663	8.65016	8.93207	8.9496	MAGEF1	protein_coding	0.00640082	0.041679
ENSG00000169598	7.21954	7.40082	7.61595	7.57596	DFFB	protein_coding	0.00444342	0.0414356
ENSG00000197894	11.5084	11.4292	11.182	11.1164	ADH5	protein_coding	0.00771645	0.0389282
ENSG00000169020	8.18526	8.62052	8.21607	7.81075	ATP5ME	protein_coding	0.00748208	0.0388531
ENSG00000123213	9.51658	9.07905	9.37592	9.05586	NLN	protein_coding	0.00525697	0.0388454
ENSG00000204220	7.81414	7.91093	8.25774	8.08063	PFDN6	protein_coding	0.00534914	0.0387582
ENSG00000146085	10.4568	10.4216	10.1755	10.0263	MMUT	protein_coding	0.00561249	0.0387212
ENSG00000119801	10.5292	10.3365	9.94462	10.4491	YPEL5	protein_coding	0.00353894	0.0384233
ENSG00000213793	9.78871	10.0698	9.79973	9.27334	ZNF888	protein_coding	0.00837806	0.0377409
ENSG00000075914	8.09869	8.28207	8.52069	8.34522	EXOSC7	protein_coding	0.00835713	0.0374286
ENSG00000186603	6.50859	6.44282	7.52676	6.14866	HPDL	protein_coding	0.00389482	0.0368629
ENSG00000166352	6.34834	6.29055	5.92475	6.09984	IFTAP	protein_coding	0.00884613	0.0365986
ENSG00000090447	7.31162	7.22819	7.68367	7.57448	TFAP4	protein_coding	0.00138437	0.0356793
ENSG00000144224	11.6722	11.7142	11.9094	12.0702	UBXN4	protein_coding	0.00265818	0.034485
ENSG00000150991	13.3157	13.8021	13.5	13.4483	UBC	protein_coding	0.00437792	0.0344719
ENSG00000133884	8.67972	9.06891	8.87652	8.98826	DPF2	protein_coding	0.00549606	0.0343343
ENSG00000065029	8.46334	8.87399	8.60089	8.81824	ZNF76	protein_coding	0.00352329	0.0340777
ENSG00000147649	11.8181	11.8119	11.9714	12.269	MTDH	protein_coding	0.00930675	0.0333536
ENSG00000113643	10.6246	10.802	11.0271	10.8071	RARS1	protein_coding	0.00534504	0.0332274
ENSG00000113163	10.8548	10.7099	10.5143	10.6047	CERT1	protein_coding	0.00356558	0.0326686
ENSG00000060339	10.9293	10.8842	11.1704	11.2716	CCAR1	protein_coding	0.00199913	0.0325654
ENSG00000154358	9.37352	9.69153	9.27226	9.09861	OBSCN	protein_coding	0.00781311	0.0320781
ENSG00000113407	11.0641	11.1998	11.4646	11.2386	TARS1	protein_coding	0.00657414	0.0320712
ENSG00000004897	10.5287	10.5631	10.7191	10.9193	CDC27	protein_coding	0.00615466	0.03158
ENSG00000075420	12.1008	12.0248	12.1687	12.5617	FNDC3B	protein_coding	0.0074223	0.0308611
ENSG00000133678	8.02038	8.26537	7.8775	7.74058	TMEM254	protein_coding	0.00898421	0.0304286
ENSG00000103047	8.11601	8.11664	8.42368	8.33722	TANGO6	protein_coding	0.00236542	0.0289105
ENSG00000138363	8.93873	9.06433	9.37245	9.01088	ATIC	protein_coding	0.00821493	0.028766
ENSG00000213020	8.83934	8.75259	8.48158	8.68454	ZNF611	protein_coding	0.00723986	0.0282121
ENSG00000196267	8.03938	8.225	7.88096	7.77035	ZNF836	protein_coding	0.00304453	0.0281418
ENSG00000177868	6.15365	6.16301	5.79285	6.00216	SVBP	protein_coding	0.00461263	0.0280564
ENSG00000107949	9.20988	9.15133	9.47562	9.43903	BCCIP	protein_coding	0.00986487	0.0277749
ENSG00000100294	7.56813	7.7093	7.93644	7.66	MCAT	protein_coding	0.007443	0.0265089
ENSG00000088205	10.8423	10.8737	11.1705	10.9975	DDX18	protein_coding	0.00730551	0.0263589
ENSG00000125633	10.6556	10.7135	10.5423	10.3111	CCDC93	protein_coding	0.00702557	0.0262565
ENSG00000137955	10.2652	10.2682	10.5651	10.4347	RABGGTB	protein_coding	0.00744681	0.0256402
ENSG00000169299	9.55777	9.58236	9.86158	9.71452	PGM2	protein_coding	0.0022828	0.0251
ENSG00000138286	8.80673	8.77788	8.51732	8.63987	FAM149B1	protein_coding	0.00803008	0.0248483
ENSG00000166188	6.63808	6.97025	6.63926	6.98199	ZNF319	protein_coding	0.00296269	0.0245741
ENSG00000143294	8.79469	8.83654	9.0446	8.99216	PRCC	protein_coding	0.00890624	0.0243118
ENSG00000262814	6.40958	6.07118	6.87268	6.21646	MRPL12	protein_coding	0.0073765	0.0237359
ENSG00000256294	7.71849	7.77824	7.43131	7.58376	ZNF225	protein_coding	0.00179581	0.0236687
ENSG00000162374	4.72662	4.2787	5.13958	4.38591	ELAVL4	protein_coding	0.00761459	0.0235959
ENSG00000079246	12.5915	12.638	12.8662	12.7451	XRCC5	protein_coding	0.0093085	0.0233483
ENSG00000124380	8.11997	7.76701	8.11641	8.14085	SNRNP27	protein_coding	0.00530461	0.0233186
ENSG00000119707	11.4753	11.2906	11.5886	11.6848	RBM25	protein_coding	0.00866152	0.0230932
ENSG00000141101	7.95905	8.03358	8.28102	8.05164	NOB1	protein_coding	0.00652287	0.0229944
ENSG00000170949	9.87566	9.80277	9.6297	9.70569	ZNF160	protein_coding	0.00637337	0.022755
ENSG00000136715	9.18142	9.51967	9.26333	9.19122	SAP130	protein_coding	0.00505089	0.022549
ENSG00000140941	10.0656	10.1566	9.84539	9.9028	MAP1LC3B	protein_coding	0.00760505	0.0223563
ENSG00000188152	5.69585	5.51401	5.94689	5.77969	NUTM2G	protein_coding	0.00252651	0.0223084
ENSG00000170145	10.6598	10.7405	10.604	10.3491	SIK2	protein_coding	0.0092493	0.0221047
ENSG00000158623	8.62197	8.96703	8.52364	8.65955	COPG2	protein_coding	0.000912179	0.0219772
ENSG00000170315	11.1658	11.4214	11.1385	11.0051	UBB	protein_coding	0.00574927	0.0216173
ENSG00000108055	10.7745	10.4536	10.6843	10.7793	SMC3	protein_coding	0.00993131	0.0216122
ENSG00000103342	11.8834	11.9299	12.2038	11.95	GSPT1	protein_coding	0.0045265	0.0213326
ENSG00000121417	8.06739	8.39158	7.97167	8.08151	ZNF211	protein_coding	0.00558576	0.0212123
ENSG00000187555	12.0343	11.7791	11.9596	11.7999	USP7	protein_coding	0.00627837	0.021152
ENSG00000168259	10.1065	10.0862	10.3411	10.2496	DNAJC7	protein_coding	0.00475686	0.020805
ENSG00000106588	6.75501	6.61775	6.926	6.90728	PSMA2	protein_coding	0.00168071	0.0207475
ENSG00000018699	8.72487	8.55149	8.92832	8.82094	TTC27	protein_coding	0.00649353	0.0205533
ENSG00000143437	10.5503	10.5359	10.3676	10.3599	ARNT	protein_coding	0.00319694	0.0203107
ENSG00000152443	9.06481	9.04001	8.8073	8.95093	ZNF776	protein_coding	0.00803538	0.0202592
ENSG00000108219	10.4738	10.7643	10.5986	10.4497	TSPAN14	protein_coding	0.00364023	0.0202532
ENSG00000152147	7.30841	7.3618	7.54521	7.43156	GEMIN6	protein_coding	0.00390364	0.019706
ENSG00000137522	8.46473	8.73927	8.61249	8.41249	RNF121	protein_coding	0.00406092	0.0196472
ENSG00000162851	8.14138	8.19698	8.43657	8.19709	TFB2M	protein_coding	0.00511437	0.019481
ENSG00000163159	8.43391	8.5171	8.70895	8.49968	VPS72	protein_coding	0.00187363	0.0192555
ENSG00000168675	9.84508	9.76252	9.42819	9.94519	LDLRAD4	protein_coding	0.00905567	0.0191394
ENSG00000109133	11.6563	11.3745	11.6333	11.475	TMEM33	protein_coding	0.00314355	0.0190108
ENSG00000004487	10.7215	10.8075	11.0011	10.7751	KDM1A	protein_coding	0.00453699	0.0189703
ENSG00000275700	9.47145	9.46258	9.67779	9.60363	AATF	protein_coding	0.00906665	0.0185695
ENSG00000197006	10.3748	10.2988	10.5261	10.5339	METTL9	protein_coding	0.00073902	0.0183184
ENSG00000133226	10.9131	10.7834	11.078	11.021	SRRM1	protein_coding	0.0064883	0.0178346
ENSG00000163798	9.10985	9.0006	9.21738	9.27947	SLC4A1AP	protein_coding	0.00403854	0.0178054
ENSG00000167397	6.10582	6.39662	6.00022	6.19019	VKORC1	protein_coding	0.00309288	0.0174842
ENSG00000136450	10.849	10.6803	10.9483	10.9672	SRSF1	protein_coding	0.00767007	0.0173155
ENSG00000136247	8.19077	8.3451	8.07206	8.07712	ZDHHC4	protein_coding	0.00361366	0.0171655
ENSG00000100150	8.74989	8.87354	8.70781	8.55362	DEPDC5	protein_coding	0.00855934	0.0169308
ENSG00000125149	8.3067	8.50634	8.2918	8.18229	PHAF1	protein_coding	0.00306836	0.0166899
ENSG00000121940	9.22679	9.05845	9.22702	9.4026	CLCC1	protein_coding	0.00324608	0.0166376
ENSG00000123200	10.8649	10.6108	10.8931	10.8604	ZC3H13	protein_coding	0.0070905	0.0164682
ENSG00000102738	8.74949	8.59592	8.75881	8.93012	MRPS31	protein_coding	0.00466802	0.0163643
ENSG00000129422	12.0181	12.0414	12.2182	12.1118	MTUS1	protein_coding	0.00548105	0.0160219
ENSG00000136161	8.52982	8.50789	8.26666	8.50943	RCBTB2	protein_coding	0.00909624	0.0156387
ENSG00000084073	10.9087	10.8715	11.1045	10.9909	ZMPSTE24	protein_coding	0.00992938	0.0155386
ENSG00000125875	9.70838	9.92526	9.69847	9.65627	TBC1D20	protein_coding	0.00457405	0.0152832
ENSG00000153187	13.5109	13.3109	13.539	13.5734	HNRNPU	protein_coding	0.00173474	0.014785
ENSG00000188342	9.1862	9.1786	9.46222	9.16504	GTF2F2	protein_coding	0.00488171	0.0140517
ENSG00000137494	7.70215	7.66796	7.84727	7.77379	ANKRD42	protein_coding	0.00538173	0.0122231
ENSG00000182552	8.34967	8.16085	8.33641	8.3191	RWDD4	protein_coding	0.00799136	0.0120607
ENSG00000163681	11.4859	11.3729	11.6183	11.5223	SLMAP	protein_coding	0.00473921	0.0120368
ENSG00000166326	11.1566	11.0666	11.25	11.2422	TRIM44	protein_coding	0.00369209	0.0120079
ENSG00000165119	12.9767	12.9054	13.1149	13.0321	HNRNPK	protein_coding	0.00771317	0.011821
ENSG00000110711	8.49353	8.6615	8.47191	8.65157	AIP	protein_coding	0.00874109	0.0111181
ENSG00000164022	10.3439	10.2391	10.4858	10.3524	AIMP1	protein_coding	0.00891843	0.0106624
ENSG00000156973	7.86572	7.8995	7.57189	7.96976	PDE6D	protein_coding	0.00339231	0.0105963
ENSG00000103550	8.45182	8.37464	8.69438	8.3756	KNOP1	protein_coding	0.00804569	0.00988746
ENSG00000166582	8.47872	8.46964	8.76564	8.05409	CENPV	protein_coding	0.00520912	0.00951689
ENSG00000039123	10.9451	10.8095	10.9875	10.9543	MTREX	protein_coding	0.00592498	0.00933738
ENSG00000100796	11.3702	11.2404	11.3913	11.3197	PPP4R3A	protein_coding	0.00383376	0.00777542
ENSG00000163719	9.55445	9.67662	9.52521	9.58535	MTMR14	protein_coding	0.00485638	0.00742039
ENSG00000230124	9.05331	9.0501	9.18997	9.02333	ACBD6	protein_coding	0.00572026	0.00593177
ENSG00000278619	7.30635	7.25186	7.58026	7.1101	MRM1	protein_coding	0.00589824	0.00456682
ENSG00000160124	8.06605	7.96697	8.21315	7.88354	MIX23	protein_coding	0.006312	0.00375045
ENSG00000281383	4.46544	10.5825	5.03041	4.4289	ENSG00000281383	lncRNA	0.00349557	0.400535
ENSG00000225421	8.60537	7.43561	6.67295	5.79714	ENSG00000225421	lncRNA	0.00978132	0.258912
ENSG00000223561	6.54775	5.88666	4.98299	4.58697	ENSG00000223561	lncRNA	0.00541223	0.191535
ENSG00000204792	3.51568	6.42733	2.71013	4.93485	LINC01291	lncRNA	0.0011929	0.168932
ENSG00000288104	6.12351	5.45659	4.55989	4.76213	ENSG00000288104	lncRNA	0.00320955	0.160707
ENSG00000259932	5.10971	6.98487	5.95196	4.91119	ENSG00000259932	lncRNA	0.00393661	0.131365
ENSG00000237373	5.0664	4.53113	3.65036	4.24604	BRWD1-IT1	lncRNA	0.00384022	0.124143
ENSG00000287799	4.6796	4.31174	3.76991	3.86091	ENSG00000287799	lncRNA	0.00767421	0.0946635
ENSG00000285836	4.90829	4.71741	3.96	4.14048	ENSG00000285836	lncRNA	0.00682023	0.0932585
ENSG00000233672	5.41408	5.2865	4.40069	4.98013	RNASEH2B-AS1	lncRNA	0.000833846	0.0790163
ENSG00000236935	6.0692	5.80878	5.01536	5.79587	ENSG00000236935	lncRNA	0.00861595	0.073977
ENSG00000250303	6.5065	6.57252	5.82781	5.88507	LINC02762	lncRNA	0.00271256	0.0717707
ENSG00000242290	6.24954	5.95094	5.36929	5.84783	ZBTB20-AS5	lncRNA	0.000824872	0.0713912
ENSG00000285646	4.58585	4.40887	4.74739	5.24199	ENSG00000285646	lncRNA	0.00722945	0.0489965
ENSG00000264575	6.00419	6.09331	5.67777	5.52125	LINC00526	lncRNA	0.00528702	0.045649
ENSG00000272994	5.59424	5.53213	6.02026	5.91684	C2orf49-DT	lncRNA	0.00108065	0.0415633
ENSG00000287665	4.89024	4.30408	4.79036	4.89977	ENSG00000287665	lncRNA	0.00324791	0.038765
ENSG00000254428	5.55366	5.33145	5.90784	5.76635	ENSG00000254428	lncRNA	0.00389029	0.0353598
ENSG00000230074	5.19497	5.52402	4.98652	5.09627	ENSG00000230074	lncRNA	0.00983594	0.028163
ENSG00000272843	4.33649	3.93062	4.60156	4.14131	ENSG00000272843	lncRNA	0.00458398	0.0233108
ENSG00000230433	4.31063	3.991	4.44994	4.31399	ENSG00000230433	lncRNA	0.0098321	0.0220785
ENSG00000266965	5.73597	5.44336	5.89748	5.3848	ENSG00000266965	lncRNA	0.00911759	0.0165661
ENSG00000229867	4.20173	3.98082	4.56124	3.79776	STEAP3-AS1	lncRNA	0.00957142	0.00770497
ENSG00000266019	10.1822	10.6092	9.62007	9.68057	MIR3609	miRNA	0.000399774	0.0674324
ENSG00000210741	5.71569	5.98722	5.56881	5.31877	MIR196A1	miRNA	0.00465744	0.0376833
ENSG00000200792	4.30717	6.89539	5.00512	3.88557	SNORA80A	snoRNA	0.00101164	0.176811
ENSG00000200394	3.58343	5.67784	4.07421	3.5264	SNORA38B	snoRNA	0.00426155	0.13999
ENSG00000212283	5.23411	7.23066	5.78735	5.13085	SNORD89	snoRNA	0.00257277	0.134703
ENSG00000264940	5.83429	7.60868	5.2804	5.37525	SNORD3C	snoRNA	0.00193779	0.133675
ENSG00000207233	6.7876	8.62564	7.08159	6.22497	SNORA37	snoRNA	0.000732906	0.129637
ENSG00000201229	3.65284	5.54211	3.62509	3.47632	SNORA63D	snoRNA	0.00117193	0.126143
ENSG00000235408	4.44462	6.18891	5.18783	4.32779	SNORA71B	snoRNA	0.00260107	0.121508
ENSG00000238961	6.33183	7.98523	6.51917	5.6503	SNORA47	snoRNA	0.000465289	0.121427
ENSG00000208772	7.92471	9.33376	8.0957	6.87684	SNORD94	snoRNA	0.00171489	0.118019
ENSG00000207088	6.18684	7.87123	6.57358	5.9077	SNORA7B	snoRNA	0.000598731	0.114752
ENSG00000200816	4.6616	6.30667	5.0612	4.70536	SNORA38	snoRNA	0.00101494	0.109697
ENSG00000201998	6.48341	8.10482	6.97663	6.59844	SNORA23	snoRNA	0.00187155	0.109626
ENSG00000212402	5.82865	7.42154	5.94619	5.56269	SNORA74B	snoRNA	0.00228221	0.108284
ENSG00000200959	7.61587	8.9739	7.87943	6.98158	SNORA74A	snoRNA	0.0092112	0.100626
ENSG00000207445	8.79083	9.60824	8.28525	7.99078	SNORD15B	snoRNA	0.00072874	0.0959633
ENSG00000207493	3.60904	4.93181	4.15038	3.63266	SNORA46	snoRNA	0.00562595	0.0919262
ENSG00000206838	5.01738	5.60285	4.58694	4.33118	SNORA5A	snoRNA	0.00103224	0.0772774
ENSG00000222489	9.08408	9.79013	8.87524	8.3623	SNORA79B	snoRNA	0.00236869	0.0758603
ENSG00000208892	8.77379	9.51972	8.65968	8.1548	SNORA49	snoRNA	0.00375699	0.0701836
ENSG00000212464	8.5562	8.94728	8.31252	8.14559	SNORA12	snoRNA	0.00413982	0.0473816
ENSG00000206754	4.21762	3.91255	4.51752	4.30091	SNORD101	snoRNA	0.00850304	0.0294538
ENSG00000221676	3.98311	6.93504	4.97544	4.51145	RNU6ATAC	snRNA	0.000551341	0.202977
ENSG00000200795	9.09472	10.9155	9.71854	9.3521	RNU4-1	snRNA	0.00123574	0.125006
ENSG00000202538	10.6513	12.3703	11.1167	10.493	RNU4-2	snRNA	0.00134221	0.116318
ENSG00000277918	5.40569	6.58801	5.22292	5.57969	RNVU1-28	snRNA	0.00403842	0.0739262
ENSG00000239224	2.83055	5.96275	3.25415	2.6059	RN7SL546P	misc_RNA	0.0049747	0.208292
ENSG00000201098	6.79265	9.05757	7.29879	6.49249	RNY1	misc_RNA	0.00100516	0.153318
ENSG00000239899	4.9023	7.09765	5.022	5.37551	RN7SL674P	misc_RNA	0.00171004	0.139305
ENSG00000202058	5.80581	7.76067	5.41111	5.50511	RN7SKP80	misc_RNA	0.00306488	0.136655
ENSG00000271394	3.24187	5.25247	3.74387	2.98218	7SK	misc_RNA	0.00359465	0.136366
ENSG00000200312	5.35791	7.13551	5.51223	5.03397	RN7SKP255	misc_RNA	0.00164204	0.121314
ENSG00000201428	4.37701	5.95016	3.83591	4.05361	RN7SKP71	misc_RNA	0.00144	0.116545
ENSG00000242175	5.36009	4.8655	4.32767	4.45764	RN7SL127P	misc_RNA	0.00305902	0.10688
ENSG00000201793	4.84946	6.15168	4.8966	4.59283	RN7SKP9	misc_RNA	0.00307127	0.0895334
ENSG00000202512	3.91022	5.06501	3.76828	3.57897	RN7SKP230	misc_RNA	0.00400409	0.0840967
ENSG00000200488	6.41165	7.16935	5.73642	6.0723	RN7SKP203	misc_RNA	0.00226361	0.0770128
ENSG00000239437	6.44028	6.02312	5.57029	6.85985	RN7SL752P	misc_RNA	0.00244884	0.043298
ENSG00000244642	6.1433	5.95376	5.17975	6.5276	RN7SL396P	misc_RNA	0.000887776	0.0380237
ENSG00000241529	5.77283	5.73874	5.11716	6.11471	RN7SL767P	misc_RNA	0.00383678	0.0197383
ENSG00000240869	6.7375	7.1141	6.47542	7.14096	RN7SL128P	misc_RNA	0.00289349	0.0191613
ENSG00000262902	4.51064	5.93961	3.87797	3.58815	MTCO1P40	processed_pseudogene	0.00500068	0.135741
ENSG00000236241	5.81617	5.38166	4.65134	4.50944	ENSG00000236241	processed_pseudogene	0.00714191	0.134323
ENSG00000234975	4.27812	4.6198	3.57507	3.28249	FTH1P2	processed_pseudogene	0.00164281	0.0990306
ENSG00000249264	4.1073	5.3194	3.64825	3.74226	EEF1A1P9	processed_pseudogene	0.00299132	0.0951065
ENSG00000232187	4.5084	4.47079	3.76074	3.5468	FTH1P7	processed_pseudogene	0.00261514	0.0932861
ENSG00000233830	5.5984	5.24908	4.30989	5.38347	EIF4HP1	processed_pseudogene	0.00821834	0.0850881
ENSG00000247627	5.02677	5.80717	4.7422	4.40929	MTND4P12	processed_pseudogene	0.00898762	0.0773039
ENSG00000250182	5.74472	6.47078	5.02239	5.41236	EEF1A1P13	processed_pseudogene	0.00430965	0.0771096
ENSG00000228502	5.02434	6.06757	4.81967	4.79235	EEF1A1P11	processed_pseudogene	0.00616984	0.075045
ENSG00000226608	5.85426	5.44495	4.90212	5.58493	FTLP3	processed_pseudogene	0.00618662	0.0709148
ENSG00000253570	4.54071	4.75825	3.73229	4.12572	RNF5P1	processed_pseudogene	0.00628842	0.0694463
ENSG00000218175	5.34901	5.03242	4.33137	5.27246	ENSG00000218175	processed_pseudogene	0.00669137	0.0636189
ENSG00000214784	4.64739	4.66539	3.99239	4.26087	RPS3AP21	processed_pseudogene	0.00758261	0.0570506
ENSG00000187653	7.60412	7.47165	6.78833	7.39958	TMSB4XP8	processed_pseudogene	0.00189085	0.0562107
ENSG00000230202	6.24496	6.19367	5.59371	5.94306	ENSG00000230202	processed_pseudogene	0.00745678	0.0519753
ENSG00000244716	4.6527	4.65032	4.07667	4.30858	ENSG00000244716	processed_pseudogene	0.00571247	0.0502861
ENSG00000234287	5.15988	5.07721	4.41392	4.99969	ENSG00000234287	processed_pseudogene	0.00903374	0.0497624
ENSG00000260689	4.31008	4.49005	3.71025	4.11072	HNRNPA3P11	processed_pseudogene	0.00162511	0.0458266
ENSG00000259781	6.63618	6.04483	6.46621	6.98681	HMGB1P6	processed_pseudogene	0.00828794	0.0452345
ENSG00000234782	4.71023	4.91751	3.94721	4.69719	TPT1P9	processed_pseudogene	0.00217301	0.0444693
ENSG00000225920	6.17304	6.32091	5.65169	5.94085	RIMKLBP2	processed_pseudogene	0.00266802	0.0429502
ENSG00000213553	8.04684	8.12113	7.55308	7.86835	RPLP0P6	processed_pseudogene	0.00983155	0.0373488
ENSG00000234664	6.38795	6.9228	6.26598	6.38716	HMGN2P5	processed_pseudogene	0.00430087	0.0352811
ENSG00000256745	4.30076	4.43796	3.81328	4.43357	ARPC3P3	processed_pseudogene	0.00730438	0.0206296
ENSG00000229344	3.73654	5.34101	3.4936	3.00594	MTCO2P12	unprocessed_pseudogene	0.00326618	0.126857
ENSG00000198744	6.11633	6.91511	5.88215	5.89104	MTCO3P12	unprocessed_pseudogene	0.00168432	0.0605319
ENSG00000256019	5.08292	5.09947	4.53339	4.75163	TAS2R63P	unprocessed_pseudogene	0.00822153	0.0482585
ENSG00000220848	6.89811	6.88299	6.56486	6.35672	RPS18P9	transcribed_processed_pseudogene	0.00371716	0.0478126
ENSG00000235217	5.84995	5.86208	5.31234	5.73175	TSPY26P	transcribed_processed_pseudogene	0.00252732	0.0359409
ENSG00000260727	4.30357	4.24432	4.89853	4.7157	SLC7A5P1	transcribed_unprocessed_pseudogene	0.00821128	0.0555801
ENSG00000186162	6.52575	6.92219	6.6067	6.42603	CIDECP1	transcribed_unprocessed_pseudogene	0.00332324	0.0275003
ENSG00000249784	6.9947	7.80415	6.90863	6.42783	SCARNA22	scaRNA	0.00472727	0.070743
ENSG00000252947	4.45318	5.45728	4.55213	4.2759	SCARNA1	scaRNA	0.00804481	0.0683918
ENSG00000251791	9.35252	10.0994	9.47899	8.95431	SCARNA6	scaRNA	0.00799741	0.0568868
