# Supplementary material for: Anti-apoptotic genes and non-coding RNAs are potential outcome predictors for ulcerative colitis
Source: Funct Integr Genomics. 2023 May 18;23(2):165. doi: 10.1007/s10142-023-01099-9 (PMC10195737; doi:10.1007/s10142-023-01099-9)
Supplement: Supplementary file 7 — Table S5: Beta values obtained for each gene. (XLSX 23 kb) [file 10142_2023_1099_MOESM7_ESM.xlsx]

## Sheet: Sheet1
Table S5: The beta values obtained with the Cox Model of each individual gene.
287 genes with beta coefficient, Hazard ratio(HR) and 95% interval of HR(lowerHR and upperHR), with wald test and p value.
Gene	beta	HR	lowerHR	upperHR	wald.test	p.value
MIR3609	-2.7	0.064	0.014	0.29	13	0.0004
SNORA47	-2.4	0.091	0.024	0.35	12	0.00047
RNU6ATAC	-0.93	0.4	0.23	0.67	12	0.00055
SNORA7B	-1.6	0.21	0.084	0.51	12	0.0006
SOS2	-8.4	0.00023	1.8e-06	0.028	12	0.00065
SNORD15B	-2.2	0.12	0.033	0.4	11	0.00073
SNORA37	-2	0.14	0.042	0.43	11	0.00073
METTL9	7.4	1700	22	120000	11	0.00074
ZBTB20-AS5	-3.1	0.047	0.0079	0.28	11	0.00082
RNASEH2B-AS1	-2.6	0.076	0.017	0.34	11	0.00083
RN7SL396P	-3	0.048	0.008	0.29	11	0.00089
COPG2	-7	0.00087	1.3e-05	0.056	11	0.00091
RNY1	-0.95	0.39	0.22	0.68	11	0.001
SNORA80A	-1.1	0.32	0.16	0.63	11	0.001
SNORA38	-2	0.14	0.044	0.45	11	0.001
SNORA5A	-4.1	0.017	0.0014	0.19	11	0.001
NEDD4L	-5	0.0068	0.00034	0.13	11	0.001
C2orf49-DT	5.3	200	8.3	4800	11	0.0011
SNORA63D	-0.82	0.44	0.27	0.72	11	0.0012
LINC01291	-0.43	0.65	0.5	0.84	10	0.0012
RNU4-1	-1.8	0.17	0.058	0.5	10	0.0012
UMAD1	-5.5	0.0042	0.00015	0.12	10	0.0013
MSI2	7.6	1900	19	190000	10	0.0013
RNU4-2	-1.6	0.19	0.071	0.53	10	0.0013
TFAP4	4.9	130	6.6	2700	10	0.0014
RIN1	4.2	69	5.1	940	10	0.0014
RN7SKP71	-1	0.36	0.19	0.67	10	0.0014
CACNA2D2	-2.5	0.081	0.017	0.38	10	0.0015
HNRNPA3P11	-1.9	0.16	0.049	0.5	9.9	0.0016
RN7SKP255	-2	0.14	0.04	0.47	9.9	0.0016
FTH1P2	-1.8	0.17	0.058	0.51	9.9	0.0016
PSMA2	5.2	180	7.1	4600	9.9	0.0017
MTCO3P12	-1.8	0.17	0.055	0.51	9.9	0.0017
RN7SL674P	-0.84	0.43	0.26	0.73	9.8	0.0017
SNORD94	-1.3	0.26	0.11	0.6	9.8	0.0017
HNRNPU	6.6	730	12	45000	9.8	0.0017
ZNF225	-5.6	0.0036	0.00011	0.12	9.8	0.0018
WDR46	5.8	330	8.7	13000	9.7	0.0018
CROT	-3	0.051	0.0078	0.33	9.7	0.0019
SNORA23	-2	0.14	0.039	0.48	9.7	0.0019
VPS72	13	530000	130	2200000000	9.7	0.0019
TMSB4XP8	-2.3	0.1	0.024	0.43	9.6	0.0019
SNORD3C	-0.65	0.52	0.35	0.79	9.6	0.0019
CCAR1	5.7	310	8.2	12000	9.6	0.002
NOP14	6.2	490	9.4	26000	9.4	0.0022
TPT1P9	-1.9	0.15	0.046	0.51	9.4	0.0022
MTRNR2L12	-0.77	0.46	0.28	0.76	9.4	0.0022
HSD11B1L	-1.8	0.17	0.052	0.52	9.4	0.0022
RN7SKP203	-2.5	0.081	0.016	0.41	9.3	0.0023
CCDC134	3.9	49	4	600	9.3	0.0023
SNORA74B	-2.7	0.065	0.011	0.38	9.3	0.0023
PGM2	8.3	4100	20	860000	9.3	0.0023
TANGO6	6	420	8.5	20000	9.2	0.0024
SNORA79B	-1.6	0.2	0.073	0.57	9.2	0.0024
MTRNR2L6	-0.5	0.61	0.44	0.84	9.2	0.0024
RN7SL752P	-3.7	0.026	0.0024	0.27	9.2	0.0024
MYBBP1A	3.4	31	3.4	290	9.1	0.0025
NUTM2G	3.5	32	3.4	300	9.1	0.0025
TSPY26P	-2.4	0.088	0.018	0.43	9.1	0.0025
SNORD89	-0.94	0.39	0.21	0.72	9.1	0.0026
SNORA71B	-1.3	0.27	0.12	0.63	9.1	0.0026
PITPNC1	2.2	9	2.2	38	9.1	0.0026
FTH1P7	-2	0.14	0.04	0.51	9.1	0.0026
UBXN4	9.9	20000	31	12000000	9	0.0027
RIMKLBP2	-2.9	0.057	0.0089	0.37	9	0.0027
LINC02762	-3.3	0.037	0.0044	0.32	9	0.0027
UBE2G2	6.3	520	8.6	32000	8.9	0.0029
PPP1R12B	4.1	62	4.1	940	8.9	0.0029
RN7SL128P	-2.4	0.092	0.019	0.44	8.9	0.0029
MTRNR2L8	-0.47	0.63	0.46	0.85	8.8	0.0029
ZNF319	-6.3	0.0019	3e-05	0.12	8.8	0.003
LONP1	5.6	270	6.7	11000	8.8	0.003
EEF1A1P9	-0.8	0.45	0.26	0.76	8.8	0.003
ZNF836	-5.9	0.0027	5.6e-05	0.14	8.8	0.003
RN7SL127P	-3.1	0.046	0.006	0.35	8.8	0.0031
RN7SKP80	-0.95	0.39	0.21	0.73	8.8	0.0031
PHAF1	-7.3	0.00068	5.4e-06	0.085	8.8	0.0031
RN7SKP9	-1.4	0.25	0.097	0.62	8.8	0.0031
VKORC1	-3.2	0.042	0.0052	0.34	8.8	0.0031
TMEM33	6.5	650	8.8	48000	8.7	0.0031
PYCR3	6.7	840	9.6	73000	8.7	0.0032
ARNT	-7.7	0.00047	2.9e-06	0.077	8.7	0.0032
ENSG00000288104	-2	0.14	0.036	0.51	8.7	0.0032
CLCC1	7.7	2200	13	380000	8.7	0.0032
ENSG00000287665	3.7	42	3.5	510	8.7	0.0032
FARSA	3.6	38	3.4	420	8.6	0.0033
MTCO2P12	-0.91	0.4	0.22	0.74	8.6	0.0033
MAL	-1.7	0.17	0.054	0.56	8.6	0.0033
CIDECP1	-6.7	0.0013	1.5e-05	0.11	8.6	0.0033
GLP2R	-1.6	0.19	0.065	0.58	8.6	0.0034
PINX1	3.6	37	3.3	410	8.6	0.0034
PDE6D	-3.8	0.023	0.0019	0.29	8.6	0.0034
ENSG00000281383	-0.22	0.8	0.69	0.93	8.5	0.0035
ZNF76	-6	0.0024	4.2e-05	0.14	8.5	0.0035
YPEL5	-3.1	0.044	0.0053	0.36	8.5	0.0035
CERT1	-6.9	0.00098	9.3e-06	0.1	8.5	0.0036
7SK	-1.4	0.24	0.093	0.63	8.5	0.0036
ZDHHC4	-5.5	0.004	9.5e-05	0.16	8.5	0.0036
TSPAN14	-7.8	0.00041	2.1e-06	0.079	8.5	0.0036
TRIM44	9.1	8900	19	4100000	8.4	0.0037
RPS18P9	-4.4	0.012	0.00062	0.24	8.4	0.0037
SNORA49	-1.5	0.23	0.083	0.62	8.4	0.0038
PPP4R3A	11	37000	30	46000000	8.4	0.0038
RN7SL767P	-2.9	0.053	0.0072	0.39	8.4	0.0038
BRWD1-IT1	-1.3	0.28	0.12	0.66	8.4	0.0038
ENSG00000254428	2.9	19	2.6	130	8.3	0.0039
HPDL	1.4	4	1.6	10	8.3	0.0039
GEMIN6	6.3	560	7.6	41000	8.3	0.0039
NUS1	4.3	73	3.9	1300	8.3	0.0039
ENSG00000259932	-1.2	0.31	0.14	0.69	8.3	0.0039
RN7SKP230	-0.78	0.46	0.27	0.78	8.3	0.004
RNVU1-28	-0.84	0.43	0.24	0.77	8.3	0.004
SLC4A1AP	6.6	760	8.2	69000	8.3	0.004
RNF121	-11	1.3e-05	6.3e-09	0.028	8.3	0.0041
SNORA12	-2.2	0.11	0.023	0.49	8.2	0.0041
ILF3	8.7	6200	16	2500000	8.2	0.0042
SNORA38B	-0.65	0.52	0.33	0.82	8.2	0.0043
HMGN2P5	-2.4	0.09	0.017	0.47	8.2	0.0043
EEF1A1P13	-1.2	0.31	0.14	0.7	8.2	0.0043
UBC	-3.9	0.021	0.0015	0.3	8.1	0.0044
DFFB	8.6	5500	15	2100000	8.1	0.0044
GSPT1	6.5	640	7.4	56000	8.1	0.0045
KDM1A	7.2	1400	9.3	200000	8.1	0.0045
PROM1	-2.3	0.096	0.019	0.48	8	0.0046
TBC1D20	-10	4.5e-05	4.4e-08	0.045	8	0.0046
ENSG00000272843	2.2	9.4	2	44	8	0.0046
SVBP	-3	0.049	0.006	0.39	8	0.0046
MIR196A1	-2.6	0.076	0.013	0.45	8	0.0047
MRPS31	5.8	340	6	19000	8	0.0047
ZNF235	-4	0.018	0.0011	0.29	8	0.0047
MON1A	3.9	47	3.3	680	8	0.0047
FBN2	-1.5	0.22	0.079	0.63	8	0.0047
SCARNA22	-1.1	0.34	0.16	0.72	8	0.0047
SLMAP	4.7	110	4.2	2900	8	0.0047
DNAJC7	4.3	73	3.7	1400	8	0.0048
GRID1	-1.7	0.18	0.055	0.59	8	0.0048
MTMR14	-9.2	0.0001	1.7e-07	0.061	7.9	0.0049
MTRNR2L3	-1	0.36	0.18	0.73	7.9	0.0049
GTF2F2	4	57	3.4	950	7.9	0.0049
VEPH1	-1.9	0.15	0.039	0.56	7.9	0.0049
FPGT-TNNI3K	-1.6	0.21	0.071	0.62	7.9	0.005
SRA1	5.2	180	4.8	6500	7.9	0.005
RN7SL546P	-0.58	0.56	0.38	0.84	7.9	0.005
MTCO1P40	-0.63	0.54	0.35	0.83	7.9	0.005
SAP130	-5.6	0.0037	7.6e-05	0.19	7.9	0.0051
TFB2M	5.2	180	4.7	6500	7.8	0.0051
NCL	2.4	11	2	56	7.8	0.0052
UBFD1	7	1200	8.2	160000	7.8	0.0052
MB	-1.6	0.21	0.068	0.62	7.8	0.0052
CENPV	4.1	59	3.4	1000	7.8	0.0052
NLN	4.3	71	3.6	1400	7.8	0.0053
LINC00526	-2.8	0.064	0.0092	0.44	7.8	0.0053
SNRNP27	4.1	58	3.3	1000	7.8	0.0053
RARS1	5.7	300	5.4	16000	7.8	0.0053
PFDN6	4.2	67	3.5	1300	7.8	0.0053
ANKRD42	7.3	1500	8.7	260000	7.8	0.0054
ENSG00000223561	-1.5	0.23	0.082	0.65	7.7	0.0054
MTUS1	5.8	340	5.6	21000	7.7	0.0055
DPF2	-5.1	0.006	0.00016	0.22	7.7	0.0055
ZNF211	-3.3	0.037	0.0035	0.38	7.7	0.0056
MMUT	-4.5	0.011	0.00043	0.27	7.7	0.0056
SNORA46	-1.7	0.18	0.051	0.6	7.7	0.0056
SERHL2	2	7.6	1.8	32	7.6	0.0057
TCOF1	4.3	73	3.5	1500	7.6	0.0057
ENSG00000244716	-3	0.05	0.006	0.42	7.6	0.0057
ACBD6	14	1900000	67	53000000000	7.6	0.0057
UBB	-5.2	0.0057	0.00014	0.22	7.6	0.0057
MRM1	4.4	80	3.5	1800	7.6	0.0059
MTREX	6.4	600	6.3	57000	7.6	0.0059
SPCS2	5.2	180	4.4	7400	7.6	0.006
DUS3L	5.1	160	4.2	5800	7.5	0.0061
CDC27	8.8	6500	12	3400000	7.5	0.0062
EEF1A1P11	-1.4	0.25	0.091	0.67	7.5	0.0062
FTLP3	-2	0.14	0.034	0.57	7.5	0.0062
MBD5	-5.9	0.0027	4e-05	0.19	7.5	0.0062
USP7	6.9	970	7	140000	7.5	0.0063
RNF5P1	-1.3	0.27	0.1	0.69	7.5	0.0063
GZMM	-2.1	0.13	0.029	0.56	7.5	0.0063
MIX23	4.6	100	3.7	2800	7.5	0.0063
RAB36	1.9	6.8	1.7	27	7.4	0.0064
ZNF160	-7.7	0.00044	1.7e-06	0.11	7.4	0.0064
MAGEF1	3.9	48	3	780	7.4	0.0064
SLC52A1	-2.2	0.11	0.022	0.54	7.4	0.0064
SRRM1	5.5	240	4.6	12000	7.4	0.0065
TTC27	3.7	42	2.8	610	7.4	0.0065
ZNF808	-3.9	0.021	0.0013	0.34	7.4	0.0065
NOB1	4.7	110	3.7	3000	7.4	0.0065
TARS1	4.1	62	3.2	1200	7.4	0.0066
ENSG00000218175	-1.6	0.21	0.065	0.64	7.4	0.0067
SPIB	-2.3	0.1	0.019	0.53	7.3	0.0067
ENSG00000285836	-1.2	0.29	0.12	0.71	7.3	0.0068
GART	7.5	1700	7.8	390000	7.3	0.0068
BET1L	-14	8.6e-07	3.4e-11	0.022	7.3	0.0069
BICD1	3	21	2.3	180	7.3	0.007
BOP1	3.6	36	2.7	480	7.3	0.007
CCDC93	-7.8	0.0004	1.4e-06	0.12	7.3	0.007
ZC3H13	4.2	65	3.1	1400	7.2	0.0071
HSP90AA1	2.1	7.8	1.7	35	7.2	0.0071
ENSG00000236241	-1.3	0.28	0.11	0.71	7.2	0.0071
EEF2KMT	3.7	41	2.7	610	7.2	0.0072
ENSG00000285646	2.8	17	2.1	130	7.2	0.0072
ZNF611	-4.6	0.01	0.00036	0.29	7.2	0.0072
ARPC3P3	-3.1	0.046	0.0049	0.44	7.2	0.0073
DDX18	4	54	2.9	1000	7.2	0.0073
LSM10	4.7	110	3.5	3400	7.2	0.0073
MRPL12	1.9	6.8	1.7	28	7.2	0.0074
FNDC3B	6.3	570	5.5	59000	7.2	0.0074
MCAT	5.4	220	4.2	12000	7.2	0.0074
RABGGTB	4	56	2.9	1100	7.2	0.0074
ENSG00000230202	-3	0.051	0.0057	0.45	7.2	0.0075
ATP5ME	-2.3	0.1	0.019	0.54	7.2	0.0075
BCAS3	-3.5	0.029	0.0022	0.39	7.1	0.0076
RPS3AP21	-1.4	0.25	0.091	0.69	7.1	0.0076
MAP1LC3B	-3.7	0.025	0.0017	0.37	7.1	0.0076
ELAVL4	1.7	5.3	1.6	18	7.1	0.0076
POLR1A	4.4	80	3.2	2000	7.1	0.0076
MAP3K5	5.1	170	3.9	7300	7.1	0.0076
LTBP2	-1.4	0.24	0.087	0.69	7.1	0.0077
SRSF1	4.3	73	3.1	1700	7.1	0.0077
SRRM3	2.3	10	1.9	58	7.1	0.0077
ENSG00000287799	-1.8	0.16	0.043	0.62	7.1	0.0077
HNRNPK	4.6	100	3.4	3200	7.1	0.0077
ADH5	-4.7	0.0094	0.0003	0.29	7.1	0.0077
NOC2L	4.8	130	3.6	4400	7.1	0.0077
ADAMTSL1	-2.4	0.088	0.015	0.53	7.1	0.0078
OBSCN	-2.1	0.12	0.024	0.57	7.1	0.0078
SLC44A5	-0.32	0.73	0.57	0.92	7	0.008
RWDD4	6.3	550	5.2	59000	7	0.008
SCARNA6	-2.5	0.085	0.014	0.53	7	0.008
CAT	-2	0.14	0.031	0.6	7	0.008
FAM149B1	-5.9	0.0027	3.4e-05	0.21	7	0.008
ZNF776	-4.7	0.0091	0.00028	0.29	7	0.008
SCARNA1	-1.8	0.17	0.046	0.63	7	0.008
KNOP1	4.1	58	2.9	1200	7	0.008
SLC7A5P1	1.5	4.5	1.5	14	7	0.0082
ATIC	3.8	46	2.7	780	7	0.0082
EIF4HP1	-1.4	0.25	0.091	0.7	7	0.0082
TAS2R63P	-2.4	0.089	0.015	0.53	7	0.0082
HMGCS2	-0.89	0.41	0.21	0.79	7	0.0082
HMGB1P6	3.6	35	2.5	490	7	0.0083
METTL27	-1.3	0.28	0.11	0.72	7	0.0083
EXOSC7	6.4	590	5.1	67000	7	0.0084
ZNF888	-4.6	0.0098	0.00031	0.3	7	0.0084
YBX3	4	54	2.8	1100	6.9	0.0085
SNORD101	2.3	10	1.8	60	6.9	0.0085
DEPDC5	-5.4	0.0046	8.4e-05	0.25	6.9	0.0086
PSMA3	5.8	340	4.4	26000	6.9	0.0086
SYT2	2.5	12	1.9	81	6.9	0.0086
MYO9A	-7.1	0.00087	4.5e-06	0.17	6.9	0.0086
ENSG00000236935	-1.3	0.27	0.098	0.71	6.9	0.0086
RBM25	4.2	70	2.9	1700	6.9	0.0087
DNAJB11	2.2	8.9	1.7	45	6.9	0.0087
AIP	-5.6	0.0038	5.8e-05	0.24	6.9	0.0087
IFTAP	-3.5	0.029	0.0021	0.41	6.8	0.0088
DDX51	3.5	35	2.4	490	6.8	0.0089
PRCC	9	8200	9.6	7100000	6.8	0.0089
AIMP1	4	55	2.7	1100	6.8	0.0089
TMEM254	-2.3	0.099	0.017	0.56	6.8	0.009
MTND4P12	-1.2	0.29	0.11	0.73	6.8	0.009
ENSG00000234287	-1.3	0.27	0.1	0.72	6.8	0.009
LDLRAD4	-2.5	0.083	0.013	0.54	6.8	0.0091
B4GALNT2	-1	0.35	0.16	0.77	6.8	0.0091
AATF	5.6	260	4	17000	6.8	0.0091
RCBTB2	-6.4	0.0016	1.3e-05	0.2	6.8	0.0091
MED11	-3.3	0.035	0.0029	0.44	6.8	0.0091
ENSG00000266965	2.3	9.5	1.8	52	6.8	0.0091
SNORA74A	-1.9	0.14	0.034	0.62	6.8	0.0092
SIK2	-6.2	0.0019	1.7e-05	0.21	6.8	0.0092
TPM4	2.5	12	1.9	83	6.8	0.0093
LMNA	2.8	16	2	130	6.8	0.0093
MTDH	6.2	490	4.6	51000	6.8	0.0093
XRCC5	4.8	130	3.3	4900	6.8	0.0093
ROBO2	-1.6	0.2	0.061	0.68	6.8	0.0094
CAD	4.8	120	3.2	4600	6.7	0.0095
C9orf131	1.8	5.9	1.5	23	6.7	0.0096
STEAP3-AS1	2	7.8	1.6	37	6.7	0.0096
GLRX3	3.8	45	2.5	800	6.7	0.0096
ST6GALNAC4	2.7	14	1.9	110	6.7	0.0097
TMEM150C	-1.2	0.3	0.12	0.75	6.7	0.0097
PIGW	2.9	18	2	160	6.7	0.0097
ENSG00000225421	-1.3	0.27	0.097	0.73	6.7	0.0098
RPLP0P6	-1.9	0.15	0.038	0.64	6.7	0.0098
ENSG00000230433	2.6	13	1.9	93	6.7	0.0098
ENSG00000230074	-2.6	0.071	0.0096	0.53	6.7	0.0098
BCCIP	3.5	34	2.3	510	6.7	0.0099
ZMPSTE24	4.6	100	3	3300	6.6	0.0099
SMC3	4.3	72	2.8	1900	6.6	0.0099
