# Supplementary material for: Anti-apoptotic genes and non-coding RNAs are potential outcome predictors for ulcerative colitis
Source: Funct Integr Genomics. 2023 May 18;23(2):165. doi: 10.1007/s10142-023-01099-9 (PMC10195737; doi:10.1007/s10142-023-01099-9)
Supplement: Supplementary file 8 — Table S6: GO enrichment of 287 genes with adjusted p value< 0.05. (XLSX 11 kb) [file 10142_2023_1099_MOESM8_ESM.xlsx]

## Sheet: Sheet1
Table S6. GO enrichment of 287 genes with adjusted p value<0.05.
Columns show the ID (GO_ID) of each terms (Description). The counts in each term is shown as Count. Among 287 genes, 169 could be annotated and the number is divided by enriched genes in each term as GeneRatio. P adjust value is shown as p.adjust. The genes enriched in each term is shown in geneID.
BP
GO_ID	Description	Count	GeneRatio	p.adjust	geneID
GO:0042254	ribosome biogenesis	14	14/169	0.00107619	MYBBP1A/BOP1/DDX51/NOC2L/WDR46/NOP14/EXOSC7/DDX18/XRCC5/NOB1/TFB2M/AATF/MTREX/MRM1
GO:0022613	ribonucleoprotein complex biogenesis	17	17/169	0.00107619	MYBBP1A/BOP1/DDX51/NOC2L/WDR46/NOP14/HSP90AA1/EXOSC7/DDX18/XRCC5/NOB1/GEMIN6/TFB2M/AATF/SRSF1/MTREX/MRM1
GO:1900118	negative regulation of execution phase of apoptosis	4	4/169	0.019984	MTRNR2L6/MTRNR2L8/MTRNR2L12/MTRNR2L3
GO:0006364	rRNA processing	10	10/169	0.019984	BOP1/DDX51/WDR46/NOP14/EXOSC7/DDX18/NOB1/TFB2M/MTREX/MRM1
GO:0016072	rRNA metabolic process	10	10/169	0.0239001	BOP1/DDX51/WDR46/NOP14/EXOSC7/DDX18/NOB1/TFB2M/MTREX/MRM1
GO:0000469	cleavage involved in rRNA processing	4	4/169	0.0304836	BOP1/NOP14/EXOSC7/NOB1
GO:0072331	signal transduction by p53 class mediator	8	8/169	0.0304836	MYBBP1A/BOP1/TFAP4/UBB/USP7/KDM1A/ZMPSTE24/HNRNPK
GO:1900117	regulation of execution phase of apoptosis	4	4/169	0.0304836	MTRNR2L6/MTRNR2L8/MTRNR2L12/MTRNR2L3
GO:0034660	ncRNA metabolic process	14	14/169	0.0304836	BOP1/DDX51/DUS3L/FARSA/WDR46/NOP14/EXOSC7/RARS1/TARS1/DDX18/NOB1/TFB2M/MTREX/MRM1
GO:0008380	RNA splicing	13	13/169	0.0333438	LSM10/NCL/ELAVL4/SNRNP27/RBM25/GEMIN6/KDM1A/SRRM1/SRSF1/ZC3H13/HNRNPU/HNRNPK/MTREX
GO:1901796	regulation of signal transduction by p53 class mediator	6	6/169	0.036838	BOP1/UBB/USP7/KDM1A/ZMPSTE24/HNRNPK
GO:0000460	maturation of 5.8S rRNA	4	4/169	0.0461724	BOP1/NOP14/EXOSC7/MTREX
CC
GO:0030684	preribosome	6	6/178	0.020577	WDR46/NOP14/NOB1/BOP1/NOC2L/XRCC5
MF
GO:0003727	single-stranded RNA binding	6	6/180	0.0487877	MSI2/HNRNPU/LONP1/ILF3/SRA1/ELAVL4
GO:0048019	receptor antagonist activity	4	4/180	0.0487877	MTRNR2L12/MTRNR2L6/MTRNR2L8/MTRNR2L3
